# Supplementary material for: Machine Learning-based Classification for the Prioritization of Potentially Hazardous Chemicals with Structural Alerts in Nontarget Screening
Source: Environ Sci Technol. 2025 Mar 7;59(10):5056–65. doi: 10.1021/acs.est.4c10498 (PMC11924234; doi:10.1021/acs.est.4c10498)
Supplement: Supplementary file 1 — es4c10498_si_001.xlsx [file es4c10498_si_001.xlsx]

## Sheet: Summary
Supporting Information
Machine learning-based classification for the prioritization of potentially hazardous chemicals with structural alerts in non-target screening
Nienke Meekel*a,b, Anneli Kruvec,d, Marja H. Lamoreeb, Frederic M. Beena,b
a KWR Water Research Institute, P.O. Box 1072, 3430 BB Nieuwegein, The Netherlands
b Chemistry for Environment and Health, Amsterdam Institute for Life and Environment (A-LIFE), Vrije Universiteit De Boelelaan 1085, 1081 HV Amsterdam, The Netherlands
c Department of Materials and Environmental Chemistry, Stockholm University, SE-106 91 Stockholm, Sweden
d Department of Environmental Science, Stockholm University, SE-106 91 Stockholm, Sweden
* corresponding author: nienke.meekel@kwrwater.nl
Summary: 8 sheets, 7 tables.
Table S1: grouped structural alerts
Table S2: ungrouped structural alerts
Table S3: model performances of organophosphorus models on validation and test set
Table S4: model performances of aromatic amine models on validation and test set
Table S5: overview of spiked aromatic amine substances, including model predictions
Table S6: overview of spiked organophosphorus substances, including model predictions
Table S7: overview of detected feature groups in surface water samples, including model predictions and annotation

## Sheet: Table S1 - grouped alerts
structural alert group number	name	ToxAlerts code	ToxAlerts structure	Endpoint	number of MassBank MS2 spectra after filtering	number of MassBank unique substances after filtering
1	rotenoids	TA1892	#VALUE!	developmental and mitochondrial toxicity	0	0
		TA1893	#VALUE!	developmental and mitochondrial toxicity
		TA1894	#VALUE!	developmental and mitochondrial toxicity
		TA1895	#VALUE!	developmental and mitochondrial toxicity
		TA1896	#VALUE!	developmental and mitochondrial toxicity
2		TA11494	#VALUE!	endocrine disruption	2321	172
		TA11466	#VALUE!	endocrine disruption
		TA11467	#VALUE!	endocrine disruption
		TA11470	#VALUE!	endocrine disruption
		TA11468	#VALUE!	endocrine disruption
3		TA11471	#VALUE!	endocrine disruption	245	23
		TA11472	#VALUE!	endocrine disruption
		TA11473	#VALUE!	endocrine disruption
4	para-substituted benzene	TA11479	#VALUE!	endocrine disruption	2597	202
		TA11480	#VALUE!	endocrine disruption
		TA11486	#VALUE!	endocrine disruption
		TA11487	#VALUE!	endocrine disruption
5	organophosphorus	TA11484	#VALUE!	endocrine disruption	142	16
		TA11485	#VALUE!	endocrine disruption
6	methoxypentylbenzene	TA11492	#VALUE!	endocrine disruption	823	63
		TA11491	#VALUE!	endocrine disruption
7	biphenyl	TA11474	#VALUE!	endocrine disruption	376	33
		TA11476	#VALUE!	endocrine disruption
		TA11475	#VALUE!	endocrine disruption
8	bicyclic	TA11495	#VALUE!	endocrine disruption	38	6
		TA11496	#VALUE!	endocrine disruption
9	halogenated phenyl ether	TA11482	#VALUE!	endocrine disruption	0	0
		TA11481	#VALUE!	endocrine disruption
		TA11497	#VALUE!	endocrine disruption
10	aromatic amine	TA430, TA386, TA394	#VALUE!	genotoxic carcinogenicity, mutagenicity	4582	415
		TA330, TA322	#VALUE!	genotoxic carcinogenicity, mutagenicity
		TA341, TA398	#VALUE!	genotoxic carcinogenicity, mutagenicity
		TA355	#VALUE!	genotoxic carcinogenicity, mutagenicity
		TA385	#VALUE!	genotoxic carcinogenicity, mutagenicity
		TA441	#VALUE!	genotoxic carcinogenicity, mutagenicity
11	aromatic & aliphatic nitro	TA321, TA329, TA384, TA396, TA427	#VALUE!	genotoxic carcinogenicity, mutagenicity	181	25
		TA350	#VALUE!	genotoxic carcinogenicity, mutagenicity
		TA380	#VALUE!	genotoxic carcinogenicity, mutagenicity
12	nitroso	TA324	#VALUE!	genotoxic carcinogenicity, mutagenicity	9	2
		TA382, TA331, TA397	#VALUE!	genotoxic carcinogenicity, mutagenicity
13	amide	TA387	#VALUE!	genotoxic carcinogenicity, mutagenicity	648	60
		TA395	#VALUE!	genotoxic carcinogenicity, mutagenicity
		TA440	#VALUE!	genotoxic carcinogenicity, mutagenicity
14	hydrazine	TA354	#VALUE!	genotoxic carcinogenicity, mutagenicity & non-genotoxic carcinogenicity	367	21
		TA431, TA405, TA370, TA3031	#VALUE!	genotoxic carcinogenicity, mutagenicity
15	carbamate	TA373, TA3034	#VALUE!	genotoxic carcinogenicity, mutagenicity & non-genotoxic carcinogenicity	246	23
16	N-nitroso	TA400	#VALUE!	genotoxic carcinogenicity, mutagenicity	9	2
		TA333	#VALUE!	genotoxic carcinogenicity, mutagenicity
		TA402	#VALUE!	genotoxic carcinogenicity, mutagenicity
		TA401	#VALUE!	genotoxic carcinogenicity, mutagenicity
		TA403	#VALUE!	genotoxic carcinogenicity, mutagenicity
		TA378	#VALUE!	genotoxic carcinogenicity, mutagenicity
		TA399	#VALUE!	genotoxic carcinogenicity, mutagenicity
		TA404	#VALUE!	genotoxic carcinogenicity, mutagenicity
17	alkyl nitrite	TA332, TA3027, TA366	#VALUE!	genotoxic carcinogenicity, mutagenicity & non-genotoxic carcinogenicity	0	0
18	polyaromatic hydrocarbon	TA11488	#VALUE!	endocrine disruption	1135	144
		TA11477	#VALUE!	endocrine disruption
		TA347	#VALUE!	genotoxic carcinogenicity, mutagenicity
		TA357	#VALUE!	genotoxic carcinogenicity, mutagenicity
		TA346	#VALUE!	genotoxic carcinogenicity, mutagenicity
		TA392	#VALUE!	non-genotoxic carcinogenicity
		TA375, TA3035, TA422	#VALUE!	genotoxic carcinogenicity, mutagenicity & non-genotoxic carcinogenicity
		TA3036, TA345, TA328, TA376	#VALUE!	genotoxic carcinogenicity, mutagenicity & non-genotoxic carcinogenicity
19	azo	TA351	#VALUE!	genotoxic carcinogenicity, mutagenicity	50	9
		TA326	#VALUE!	genotoxic carcinogenicity, mutagenicity
		TA337	#VALUE!	genotoxic carcinogenicity, mutagenicity
		TA406	#VALUE!	genotoxic carcinogenicity, mutagenicity
		TA371	#VALUE!	genotoxic carcinogenicity, mutagenicity
		TA3032	#VALUE!	non-genotoxic carcinogenicity
		TA425, TA339, TA388, TA428	#VALUE!	genotoxic carcinogenicity, mutagenicity
20	azide & triazene	TA338	#VALUE!	genotoxic carcinogenicity, mutagenicity	0	0
		TA379	#VALUE!	genotoxic carcinogenicity, mutagenicity
		TA336	#VALUE!	genotoxic carcinogenicity, mutagenicity
21	mustard & haloalkyl	TA415	#VALUE!	genotoxic carcinogenicity, mutagenicity	39	2
		TA344	#VALUE!	genotoxic carcinogenicity, mutagenicity
		TA414	#VALUE!	genotoxic carcinogenicity, mutagenicity
		TA362, TA3023, TA435	#VALUE!	genotoxic carcinogenicity, mutagenicity & non-genotoxic carcinogenicity
22	epoxides & aziridines	TA334	#VALUE!	genotoxic carcinogenicity, mutagenicity	503	52
		TA335	#VALUE!	genotoxic carcinogenicity, mutagenicity
		TA323	#VALUE!	genotoxic carcinogenicity, mutagenicity
		TA442	#VALUE!	genotoxic carcinogenicity, mutagenicity
		TA438	#VALUE!	genotoxic carcinogenicity, mutagenicity
		TA409, TA364, TA3025	#VALUE!	genotoxic carcinogenicity, mutagenicity & non-genotoxic carcinogenicity
23	propiolactones & propiosultones	TA352, TA410	#VALUE!	genotoxic carcinogenicity, mutagenicity	6	1
		TA3024, TA437, TA363	#VALUE!	genotoxic carcinogenicity, mutagenicity & non-genotoxic carcinogenicity
24	aliphatic halides	TA407	#VALUE!	genotoxic carcinogenicity, mutagenicity	349	27
		TA342, TA327	#VALUE!	genotoxic carcinogenicity, mutagenicity
		TA439	#VALUE!	genotoxic carcinogenicity, mutagenicity
		TA408	#VALUE!	genotoxic carcinogenicity, mutagenicity
		TA420	#VALUE!	genotoxic carcinogenicity, mutagenicity
		TA3026, TA365	#VALUE!	genotoxic carcinogenicity, mutagenicity & non-genotoxic carcinogenicity
25	phos/sulphonic acids	TA348	#VALUE!	genotoxic carcinogenicity, mutagenicity	379	37
		TA413	#VALUE!	genotoxic carcinogenicity, mutagenicity
		TA411	#VALUE!	genotoxic carcinogenicity, mutagenicity
		TA412	#VALUE!	genotoxic carcinogenicity, mutagenicity
		TA359, TA3020, TA426	#VALUE!	genotoxic carcinogenicity, mutagenicity & non-genotoxic carcinogenicity
26	N-methylol derivatives	TA433, TA3021, TA360	#VALUE!	genotoxic carcinogenicity, mutagenicity & non-genotoxic carcinogenicity	0	0
27	isothiocyanate & isocyanate	TA423	#VALUE!	genotoxic carcinogenicity, mutagenicity	49	8
		TA424	#VALUE!	genotoxic carcinogenicity, mutagenicity
		TA3033, TA372	#VALUE!	genotoxic carcinogenicity, mutagenicity & non-genotoxic carcinogenicity
28	acyl halides	TA343, TA358, TA3019	#VALUE!	genotoxic carcinogenicity, mutagenicity & non-genotoxic carcinogenicity	0	0
29	monohaloalkene	TA434, TA361, TA3022	#VALUE!	genotoxic carcinogenicity, mutagenicity & non-genotoxic carcinogenicity	21	3
		TA421	#VALUE!	genotoxic carcinogenicity, mutagenicity
30	unsubstituted heteroatom bonded heteroatom	TA340, TA325	#VALUE!	genotoxic carcinogenicity, mutagenicity	75	8
31	halogenated PAH/benzene	TA390	#VALUE!	non-genotoxic carcinogenicity	1454	133
		TA391	#VALUE!	non-genotoxic carcinogenicity
32	quinones	TA369, TA3030	#VALUE!	genotoxic carcinogenicity, mutagenicity & non-genotoxic carcinogenicity	190	39

## Sheet: Table S2 - ungrouped alerts
ToxAlerts code	ToxAlerts structure	Endpoint
TA353	#VALUE!	genotoxic carcinogenicity, mutagenicity
TA3029, TA368, TA432	#VALUE!	genotoxic carcinogenicity, mutagenicity & non-genotoxic carcinogenicity
TA419	#VALUE!	genotoxic carcinogenicity, mutagenicity
TA416	#VALUE!	genotoxic carcinogenicity, mutagenicity
TA3028, TA367	#VALUE!	genotoxic carcinogenicity, mutagenicity & non-genotoxic carcinogenicity
TA381	#VALUE!	genotoxic carcinogenicity, mutagenicity
TA418	#VALUE!	genotoxic carcinogenicity, mutagenicity
TA356	#VALUE!	genotoxic carcinogenicity, mutagenicity
TA349	#VALUE!	genotoxic carcinogenicity, mutagenicity
TA11465	#VALUE!	endocrine disruption
TA11464	#VALUE!	endocrine disruption
TA11498	#VALUE!	endocrine disruption
TA11493	#VALUE!	endocrine disruption
TA11478	#VALUE!	endocrine disruption
TA377	#VALUE!	non-genotoxic carcinogenicity
TA11483	#VALUE!	endocrine disruption
TA11490	#VALUE!	endocrine disruption
TA11469	#VALUE!	endocrine disruption
TA11489	#VALUE!	endocrine disruption
TA1899	#VALUE!	developmental and mitochondrial toxicity
TA2379	#VALUE!	developmental and mitochondrial toxicity
TA2380	#VALUE!	developmental and mitochondrial toxicity
TA1897	#VALUE!	developmental and mitochondrial toxicity
TA1898	#VALUE!	developmental and mitochondrial toxicity
TA2381	#VALUE!	developmental and mitochondrial toxicity
TA2382	#VALUE!	developmental and mitochondrial toxicity
TA417, TA436	#VALUE!	genotoxic carcinogenicity, mutagenicity
TA429, TA383	#VALUE!	genotoxic carcinogenicity, mutagenicity
TA374	#VALUE!	non-genotoxic carcinogenicity
TA393, TA389	#VALUE!	genotoxic carcinogenicity, mutagenicity

## Sheet: Table S3 - organophosphorus
specifications		validation set performances			test set performances
data	algorithm	ROC-AUC	sensitivity	specificity	accuracy	kappa	sensitivity	specificity	F1	FPR	TP	TN	FP	FN	ROC-AUC
neutral losses	svmRadial	0.983033	0.894011	0.995596	0.9531	0.5834	0.48	0.99163	0.82353	0.0083682	84	2133	18	91	0.935311
neutral losses	xgbTree	0.981401	0.796667	0.993945	0.9583	0.6454	0.55429	0.99117	0.83621	0.0088331	97	2132	19	78	0.955991
neutral losses	rf	0.973306	0.875678	0.995045	0.9583	0.6738	0.63429	0.98466	0.77083	0.0153417	111	2118	33	64	0.921577
neutral losses	nnet	0.990902	0.894237	0.988805	0.9506	0.5923	0.53143	0.98466	0.7381	0.0153417	93	2118	33	82	0.886677
fragments	svmRadial	0.998553	0.94452	0.997062	0.951	0.5571	0.45143	0.99163	0.81443	0.0083682	79	2133	18	96	0.930031
fragments	xgbTree	0.988111	0.86387	0.99486	0.9557	0.6281	0.54857	0.98884	0.8	0.0111576	96	2127	24	79	0.91429
fragments	rf	0.996203	0.911073	0.99376	0.954	0.6183	0.54857	0.98698	0.77419	0.0130172	96	2123	28	79	0.919182
fragments	nnet	0.996799	0.932768	0.993577	0.9475	0.5861	0.55429	0.97954	0.68794	0.0204556	97	2107	44	78	0.897517
fragments + neutral losses	svmRadial	0.999315	0.952966	0.997797	0.9609	0.6694	0.57714	0.9921	0.85593	0.0079033	101	2134	17	74	0.965217
fragments + neutral losses	rf	0.998162	0.922684	0.997063	0.9622	0.6732	0.56571	0.99442	0.89189	0.0055788	99	2139	12	76	0.95043
fragments + neutral losses	nnet	0.999111	0.951328	0.99743	0.9643	0.7143	0.65143	0.98977	0.83824	0.0102278	114	2129	22	61	0.966612

## Sheet: Table S4 - aromatic amine
specifications		validation set performances			test set performances
data	algorithm	ROC-AUC	sensitivity	specificity	accuracy	kappa	sensitivity	specificity	F1	FPR	TP	TN	FP	FN	ROC-AUC
neutral losses	nnet	0.881828	0.73856	0.860165	0.6933	0.303	0.4705	0.8188	0.594	0.181247	591	1825	404	665	0.722307
neutral losses	rf	0.907343	0.838189	0.904031	0.7248	0.382	0.5398	0.8291	0.6402	0.170929	678	1848	381	578	0.741934
neutral losses	svmRadial	0.928387	0.801393	0.937095	0.7461	0.4055	0.4793	0.8964	0.7227	0.103634	602	1998	231	654	0.747178
neutral losses	xgbTree	0.93496	0.756714	0.93102	0.7205	0.3386	0.4212	0.8892	0.6817	0.110812	529	1982	247	727	0.754903
fragments	rf	0.960053	0.905717	0.901402	0.7148	0.3748	0.5804	0.7905	0.6095	0.209511	729	1762	467	527	0.746112
fragments	svmRadial	0.967852	0.862899	0.948456	0.7374	0.3839	0.4626	0.8923	0.7077	0.107672	581	1989	240	675	0.763851
fragments	xgbTree	0.955295	0.807559	0.941141	0.7472	0.4044	0.4674	0.9049	0.7347	0.0951099	587	2017	212	669	0.802307
fragments	nnet	0.938594	0.856347	0.902529	0.7116	0.3483	0.508	0.8264	0.6224	0.17362	638	1842	387	618	0.744584
fragments + neutral losses	svmRadial	0.982145	0.900666	0.963075	0.7641	0.4508	0.5159	0.904	0.7517	0.0960072	648	2015	214	608	0.818229
fragments + neutral losses	nnet	0.951056	0.896213	0.915651	0.7337	0.4044	0.5613	0.8309	0.6516	0.169134	705	1852	377	551	0.778787
fragments + neutral losses	rf	0.973893	0.918208	0.939082	0.7558	0.4498	0.5756	0.8573	0.6945	0.142665	723	1911	318	533	0.820982

## Sheet: Table S5 - spiked AA
Name	Formula	Adduct	SMILES	RT (min)	RT (s)	assigned fGroup	rt fGroup	mz fGroup	Aromatic amine alert (median predicted probability)	ultrapure water spiked 1	ultrapure water spiked 2	drinking water spiked	surface water spiked
1-(3,4-dichlorophenyl)-3-methylurea	C8H8Cl2N2O	[M+H]+	CNC(=O)NC1=CC(=C(C=C1)Cl)Cl	14.28	856.8	M219_R857_1583	857.325	219.009	0.941	0.942	0.942	0.94	0.94
1-(3,4-dichlorphenyl)-urea	C7H6Cl2N2O	[M+H]+	C1=CC(=C(C=C1NC(=O)N)Cl)Cl	13.29	797.4	M205_R798_1386	797.826	204.993	0.976	0.976	0.976	0.976	0.976
2,4-dichloroaniline	C6H5Cl2N	[M+H]+	C1=CC(=C(C=C1Cl)Cl)N	16.77	1006.2	M162_R1007_852	1007.01	161.987	0.476	0.474	0.462	0.494	0.478
atrazin	C8H14ClN5	[M+H]+	CCNC1=NC(=NC(=N1)Cl)NC(C)C	14.54	872.4	M216_R873_1536	872.877	216.101	1	1	1	1	0.996
caffeine	C8H10N4O2	[M+H]+	CN1C=NC2=C1C(=O)N(C)C(=O)N2C	6.83	409.8	M195_R410_1268	410.197	195.088	0.434	NA	NA	0.426	0.442
carbamazepin	C15H12N2O	[M+H]+	NC(=O)N1C2=CC=CC=C2C=CC2=C1C=CC=C2	13.27	796.2	M237_R796_1853	796.007	237.102	0.654	0.654	0.654	0.654	0.654
chloridazon	C10H8ClN3O	[M+H]+	NC1=C(Cl)C(=O)N(N=C1)C1=CC=CC=C1	9.79	587.4	M222_R588_1629	588.095	222.043	0.944	0.944	0.944	0.944	0.944
chlortoluron	C10H13ClN2O	[M+H]+	CN(C)C(=O)NC1=CC(Cl)=C(C)C=C1	14.31	858.6	M213_R859_1492	859.036	213.079	0.986	0.986	0.986	0.986	0.986
desethylatrazin	C6H10ClN5	[M+H]+	CC(C)NC1=NC(Cl)=NC(N)=N1	9.78	586.8	M188_R588_1168	587.632	188.07	0.972	0.972	0.972	0.972	0.972
desisopropylatrazin	C5H8ClN5	[M+H]+	CCNC1=NC(N)=NC(Cl)=N1	7.69	461.4	M174_R463_990	462.571	174.054	0.996	0.988	0.996	0.996	0.996
diuron	C9H10N2OCl2	[M+H]+	CN(C)C(=O)NC1=CC(Cl)=C(Cl)C=C1	15.07	904.2	M233_R904_1800	904.049	233.024	0.99	0.99	0.99	0.99	0.99
isoproturon	C12H18N2O	[M+H]+	CC(C)C1=CC=C(NC(=O)N(C)C)C=C1	14.93	895.8	M207_R896_1415	895.805	207.149	0.952	0.952	0.952	0.952	0.992
linuron	C9H10Cl2N2O2	[M+H]+	CON(C)C(=O)NC1=CC=C(Cl)C(Cl)=C1	17.24	1034.4	M249_R1034_2035	1033.67	249.019	0.96	0.96	0.986	0.96	0.946
metobromuron	C9H11BrN2O2	[M+H]+	CON(C)C(=O)NC1=CC=C(Br)C=C1	15.6	936	M259_R936_2182	935.554	259.008	0.651	0.712	0.64	0.658	0.644
metoxuron	C10H13ClN2O2	[M+H]+	COC1=C(Cl)C=C(NC(=O)N(C)C)C=C1	11.94	716.4	M229_R718_1732	717.562	229.074	0.962	0.962	0.962	0.962	0.962
monuron	C9H11ClN2O	[M+H]+	CN(C)C(=O)NC1=CC=C(Cl)C=C1	12.66	759.6	M199_R761_1319	760.518	199.063	0.906	0.906	0.906	0.906	0.906
nicosulfuron	C15H18N6O6S	[M+H]+	COC1=CC(OC)=NC(NC(=O)NS(=O)(=O)C2=NC=CC=C2C(=O)N(C)C)=N1	12.24	734.4	M411_R735_3746	735.052	411.108	0.745	0.704	0.75	0.75	0.74
pentoxifylline	C13H18N4O3	[M+H]+	CN1C=NC2=C1C(=O)N(CCCCC(C)=O)C(=O)N2C	9.46	567.6	M279_R567_2444	567.295	279.145	0.724	0.714	0.724	0.724	0.724
phenazone	C11H12N2O	[M+H]+	CN1N(C(=O)C=C1C)C1=CC=CC=C1	8.66	519.6	M189_R520_1185	519.607	189.102	0.926	0.934	0.918	0.958	0.918
simazin	C7H12ClN5	[M+H]+	CCNC1=NC(NCC)=NC(Cl)=N1	12.5	750	M202_R751_1349	750.668	202.086	0.998	0.998	0.998	0.998	0.998
sulfadimidine	C12H14N4O2S	[M+H]+	CC1=CC(C)=NC(NS(=O)(=O)C2=CC=C(N)C=C2)=N1	8.38	502.8	M279_R503_2442	503.359	279.091	0.948	0.948	0.974	0.948	0.938
sulfamethoxazole	C10H11N3O3S	[M+H]+	CC1=CC(NS(=O)(=O)C2=CC=C(N)C=C2)=NO1	10.69	641.4	M254_R642_2108	641.701	254.059	0.926	0.93	0.934	0.922	0.918
terbutylazin	C9H16ClN5	[M+H]+	CCNC1=NC(NC(C)(C)C)=NC(Cl)=N1	16.85	1011	M230_R1012_1749	1011.79	230.117	0.944	0.944	0.944	0.94	0.944
primicarb	C11H18N4O2	[M+H]+	CN(C)C(=O)OC1=C(C)C(C)=NC(=N1)N(C)C	9.11	546.6	M239_R544_1886	543.866	239.15	0.959	0.956	0.96	0.958	0.96
carbendazim	C9H9N3O2	[M+H]+	COC(=O)NC1=NC2=CC=CC=C2N1	6.38	382.8	M192_R378_1227	377.764	192.077	0.914	0.914	0.83	0.914	0.914
neburon	C12H16Cl2N2O	[M+H]+	CCCCN(C)C(=O)NC1=CC(=C(C=C1)Cl)Cl	19.3	1158	NA	NA	NA	NA	NA	NA	NA	NA
chloroxuron	C15H15ClN2O2	[M+H]+	CN(C)C(=O)NC1=CC=C(C=C1)OC2=CC=C(C=C2)Cl	17.37	1042.2	NA	NA	NA	NA	NA	NA	NA	NA

## Sheet: Table S6 - spiked OP
Name	Abbreviation	Formula	InChIKey	RT (min)	RT (s)	Adduct	assigned fGroup	rt fGroup	mz fGroup	Organophosphorus alert (median predicted probability)	QC1	QC2	QC3	QC4	QC5	QC6	S04	S33	S34	S50
Diphenylcresyl phosphate	CDPHP	C19H17O4P	XMNDMAQKWSQVOV-UHFFFAOYSA-N	6.85	411	[M+H]+	M341_R411_5937	410.9	341.094	0.993	0.993	0.993	0.993	0.997	0.996	0.99	NA	NA	NA	NA
Triphenyl phosphate	TPhP	C18H15O4P	XZZNDPSIHUTMOC-UHFFFAOYSA-N	6.46	387.6	[M+H]+	M327_R387_5476	387.147	327.079	0.998	0.998	0.998	0.998	0.998	0.998	0.998	0.997	0.998	0.998	NA
2-Ethylhexyl diphenyl phosphate	EHDPHP	C20H27O4P	CGSLYBDCEGBZCG-UHFFFAOYSA-N	8.5	510	[M+Na]+	M385_R510_7699	509.532	385.155	0.028	0.028	0.028	0.022	0.003	0.004	0.028	0.028	NA	0.028	NA
Tris(4-tert-butylphenyl) phosphate	TBuPhP	C30H39O4P	LORSVOJSXMHDHF-UHFFFAOYSA-N	13.22	793.2	[M+H]+	M495_R794_13039	793.662	495.267	0.996	NA	0.996	0.996	NA	0.996	0.996	NA	NA	NA	NA
Tricresyl phosphate	TpTP	C21H21O4P	BOSMZFBHAYFUBJ-UHFFFAOYSA-N	7.93	475.8	[M+H]+	M369_R475_7018	474.961	369.126	0.998	0.998	0.998	0.998	0.998	0.998	0.997	0.997	NA	0.997	0.997
Resorcinol bis(diphenyl phosphate)	RDP	C30H24O8P2	OWICEWMBIBPFAH-UHFFFAOYSA-N	7.52	451.2	[M+Na]+	M597_R451_17267	451.183	597.084	0.005	0.005	0.005	0.005	0.005	0.005	0.005	NA	NA	NA	NA
Bisphenol A bisdiphenyl phosphate	BDP	C39H34O8P2	BQPNUOYXSVUVMY-UHFFFAOYSA-N	9.89	593.4	[M+Na]+	M715_R593_20538	593.256	715.162	0.005	0.005	0.005	0.005	0.005	0.005	0.005	0.005	NA	NA	NA
Isodecyl diphenyl phosphate	iDPP	C22H31O4P	RYUJRXVZSJCHDZ-UHFFFAOYSA-N	9.87	592.2	[M+H]+	M391_R592_7936	592.147	391.204	no MS2	NA	NA	NA	NA	NA	NA	NA	NA	NA	NA

## Sheet: Table S7 - feature groups
feature group	retention time (min)	m/z	probability organophosphorus alert	probability aromatic amine alert	formula.sirius	score.sirius	explained.peaks.sirius	explained.intensity.sirius	compound.name.mb	libmatch.mb	identifier.mb	formula.mb	MB structure contains aromatic amine	GenForm n1	GenForm n2	GenForm n3	[NX3H2+0,NX4H3+]c (Primary_arom_amine)	[NX3H1+0,NX4H2+;!$([N][!c]);!$([N]*~[#7,#8,#15,#16])] (Secondary_arom_amine)	[#15](-,:[#8])(=,:[#8]) (P(-O)(=O))	[!#1]OP(=O)([OH])O[!#1]	[!#1]OP(=O)(O[!#1])O[!#1]	[CH1][OH0][PH0](=[OH0])([OH1])[OH1]
M100_R182_148	3.03	100.076	0.001	0.842	C5H9NO	18.9642	5	0.852465	N-Methyl-2-pyrrolidone	0.698212	MSBNK-Athens_Univ-AU277806	C5H9NO	no, but it contains a tertiary amine				3.89612e-06	1.08994e-06
M120_R476_405	7.94	120.056	0.001	0.612	C6H5N3	4.19806	3	0.960913	1H-Benzotriazole	0.826691	MSBNK-Athens_Univ-AU241406	C6H5N3	yes				0.00327906	9.23651e-14
M124_R254_519	4.24	124.022	0.046	0.654	C6H5NS	2.22515	2	0.00852016	#N/A	#N/A	#N/A	#N/A					#N/A	#N/A
M130_R410_671	6.83	130.159	0.001	0.608	C8H19N	13.582	3	0.0171421	#N/A	#N/A	#N/A	#N/A					3.88634e-05	1.13644e-06
M142_R177_916	2.94	142.159	0.001	0.624	C9H19N	15.5249	4	0.332326	#N/A	#N/A	#N/A	#N/A					2.35287e-06	4.40402e-06
M142_R629_911	10.48	142.123	0.017	0.544	C8H15NO	7.68931	2	0.149706	#N/A	#N/A	#N/A	#N/A					#N/A	#N/A
M142_R699_913	11.65	142.123	0.004	0.6	C8H15NO	12.0802	3	0.0390191	#N/A	#N/A	#N/A	#N/A					3.73035e-08	4.03898e-07
M143_R786_932	13.09	143.086	0.003	0.574	C11H10	24.1001	4	0.535904	#N/A	#N/A	#N/A	#N/A					3.13869e-05	7.09868e-05
M143_R844_931	14.07	143.086	0.003	0.742	C5H10BNO3	27.4383	7	0.484424	#N/A	#N/A	#N/A	#N/A					0.0235138	1.53214e-05
M148_R307_1047	5.11	148.076	0	0.786	C9H9NO	15.8461	4	1	#N/A	#N/A	#N/A	#N/A					0.000297254	8.75505e-05
M148_R683_1048	11.39	148.087	0.001	0.598	C8H9N3	16.7761	4	0.169547	#N/A	#N/A	#N/A	#N/A					0.790302	2.06478e-06
M149_R1213_1084	20.22	149.023	0.001	0.56	C8H4O3	18.121	3	0.210458	#N/A	#N/A	#N/A	#N/A					6.09507e-11	1.62081e-11
M151_R391_1135	6.52	151.073	0.04	0.678	C5H6N6	7.6128	3	0.125858	#N/A	#N/A	#N/A	#N/A					0.766839	3.49314e-07
M155_R223_1222	3.72	155.118	0	0.594	C8H14N2O	13.2721	4	0.60691	#N/A	#N/A	#N/A	#N/A					7.4851e-05	0.00067731
M157_R367_1244	6.11	157.097	0	0.576	C7H12N2O2	32.9652	4	0.558915	#N/A	#N/A	#N/A	#N/A					0.000828947	6.4354e-05
M160_R217_1286	3.62	160.027	0.128	0.878	C5H6ClN3O	0.772284	2	0.0297186	#N/A	#N/A	#N/A	#N/A					#N/A	#N/A
M163_R169_1350	2.82	163.123	0.001	0.72	C10H14N2	6.96274	3	0.0485841	#N/A	#N/A	#N/A	#N/A					0.0571869	0.00179622
M163_R580_1346	9.67	163.073	0.007	0.836	C6H6N6	1	0	0	#N/A	#N/A	#N/A	#N/A					#N/A	#N/A
M165_R391_1387	6.52	165.088	0.007	0.81	C6H8N6	2.49399	1	0.154637	#N/A	#N/A	#N/A	#N/A					#N/A	#N/A
M165_R547_1385	9.12	165.088	0.079	0.846	C6H8N6	6.85915	3	0.137327	#N/A	#N/A	#N/A	#N/A					0.663011	8.37076e-07
M167_R307_1430	5.12	167.016	0.001	0.918	C8H6O2S	14.2869	4	0.93117	#N/A	#N/A	#N/A	#N/A					4.83888e-06	1.50039e-06
M171_R661_1493	11.01	171.149	0	0.75	C9H18N2O	30.943	5	0.447607	#N/A	#N/A	#N/A	#N/A					5.49049e-09	7.83347e-10
M173_R1008_1533	16.81	173.173	0.003	0.682	#N/A	#N/A	#N/A	#N/A	#N/A	#N/A	#N/A	#N/A					#N/A	#N/A
M173_R1082_1568	18.04	173.481	0.003	0.738	#N/A	#N/A	#N/A	#N/A	#N/A	#N/A	#N/A	#N/A					#N/A	#N/A
M173_R571_1531	9.51	173.086	0.002	0.718	C6H12N4S	17.8175	4	0.464069	#N/A	#N/A	#N/A	#N/A					0.11687	3.22398e-06
M177_R793_1666	13.22	177.088	0.042	0.83	C7H8N6	3.57193	1	0.0975566	#N/A	#N/A	#N/A	#N/A					#N/A	#N/A
M178_R345_1681	5.76	178.134	0.007	0.772	C10H15N3	3.67382	2	0.0796546	#N/A	#N/A	#N/A	#N/A					#N/A	#N/A
M180_R351_1725	5.86	180.175	0.016	0.814	C12H21N	3.31698	2	0.0348782	#N/A	#N/A	#N/A	#N/A					#N/A	#N/A
M180_R495_1726	8.25	180.175	0.011	0.502	C12H21N	31.5005	6	0.816228	#N/A	#N/A	#N/A	#N/A					2.19435e-05	8.67455e-06
M181_R906_1746	15.1	181.122	0.001	0.826	C11H16O2	31.5475	5	0.152811	#N/A	#N/A	#N/A	#N/A					4.71253e-10	1.15158e-06
M182_R578_1761	9.63	182.19	0.166	0.846	C12H23N	8.95228	4	0.846608	#N/A	#N/A	#N/A	#N/A					3.95828e-09	1.04771e-08
M184_R359_1809	5.98	184.089	0.008	0.636	C10H14ClN	18.9806	4	0.932222	#N/A	#N/A	#N/A	#N/A					2.01274e-06	1.39049e-06
M184_R486_1812	8.1	184.133	0.004	0.606	C10H17NO2	26.6559	5	0.976692	#N/A	#N/A	#N/A	#N/A					4.79459e-05	4.40673e-06
M186_R479_1865	7.98	186.222	0	0.84	C12H27N	25.6711	6	0.675721	#N/A	#N/A	#N/A	#N/A					3.30439e-05	1.98798e-06
M188_R347_1896	5.79	188.071	0	0.522	C11H9NO2	60.7625	10	0.925209	#N/A	#N/A	#N/A	#N/A					5.92377e-05	4.37378e-07
M188_R412_1899	6.87	188.093	0.001	0.748	C9H9N5	5.52176	3	0.201329	#N/A	#N/A	#N/A	#N/A					0.345972	5.2965e-09
M189_R518_1932	8.63	189.102	0.002	0.86	C11H12N2O	3.02956	2	0.691645	Phenazone	0.707095	MSBNK-HBM4EU-HB002589	C11H12N2O	yes				#N/A	#N/A
M192_R890_1994	14.83	192.138	0.001	0.734	C12H17NO	33.7769	6	0.833602	#N/A	#N/A	#N/A	#N/A					2.27008e-09	1.2942e-10
M193_R299_2025	4.99	193.072	0	0.708	C8H8N4O2	23.2314	5	0.344105	#N/A	#N/A	#N/A	#N/A					0.0264705	3.73338e-07
M193_R307_2028	5.11	193.134	0.009	0.744	C11H16N2O	20.4839	7	0.881318	#N/A	#N/A	#N/A	#N/A					0.0391005	0.000280239
M195_R410_2088	6.83	195.088	0	0.646	C8H10N4O2	11.0056	5	0.704739	#N/A	#N/A	#N/A	#N/A					8.32577e-05	4.79416e-14
M195_R547_2089	9.12	195.099	0.002	0.644	C7H10N6O	18.4738	7	0.776788	#N/A	#N/A	#N/A	#N/A					0.517374	3.96176e-07
M200_R692_2219	11.53	200.238	0.001	0.91	C13H29N	4.70536	2	0.311165	#N/A	#N/A	#N/A	#N/A					#N/A	#N/A
M200_R701_2211	11.68	200.085	0.01	0.536	C8H13N3OS	25.824	7	0.262875	#N/A	#N/A	#N/A	#N/A					0.00712051	3.78696e-09
M200_R829_2214	13.82	200.118	0.003	0.866	C6H13BN4O3	15.8302	5	0.507863	#N/A	#N/A	#N/A	#N/A					0.0629876	0.00033424
M202_R636_2278	10.61	202.18	0.002	0.54	C11H23NO2	18.7436	4	0.304592	#N/A	#N/A	#N/A	#N/A					1.12561e-06	4.33074e-09
M203_R467_2312	7.79	203.079	0	0.762	C7H6N8	18.7727	3	0.766779	#N/A	#N/A	#N/A	#N/A					0.831746	1.82316e-07
M204_R593_2329	9.89	204.102	0	0.61	C12H13NO2	28.1205	5	0.358375	#N/A	#N/A	#N/A	#N/A					0.140575	0.00331554
M205_R692_2368	11.54	205.007	0.011	0.72	C9H4N2O2S	11.7518	4	0.280144	#N/A	#N/A	#N/A	#N/A					0.209033	0.00139733
M206_R706_2385	11.77	206.06	0.002	0.688	C8H7BN2O4	23.0119	6	0.16146	#N/A	#N/A	#N/A	#N/A					0.188477	0.0300596
M207_R557_2417	9.29	207.159	0.056	0.872	C10H22O4	17.0036	1	0.62768	#N/A	#N/A	#N/A	#N/A					#N/A	#N/A
M209_R1069_2443	17.81	209.19	0.001	0.702	C14H24O	3.5	0	0	#N/A	#N/A	#N/A	#N/A					#N/A	#N/A
M209_R1247_2441	20.78	209.19	0.028	0.84	C14H24O	13.8864	2	0.539963	#N/A	#N/A	#N/A	#N/A					3.87351e-09	3.30594e-08
M211_R637_2485	10.61	211.144	0.002	0.66	C11H18N2O2	25.7037	6	0.294507	#N/A	#N/A	#N/A	#N/A					1.39319e-05	2.24517e-06
M211_R844_2481	14.07	211.076	0.002	0.556	C14H10O2	18.6832	4	0.712295	#N/A	#N/A	#N/A	#N/A					3.46153e-08	1.17533e-05
M212_R1021_2512	17.02	212.201	0.001	0.886	C13H25NO	23.1788	8	0.863234	#N/A	#N/A	#N/A	#N/A					4.05006e-06	2.237e-07
M212_R424_2504	7.06	212.165	0	0.504	C12H21NO2	87.5774	14	0.655113	#N/A	#N/A	#N/A	#N/A					2.57419e-07	8.45779e-07
M212_R443_2509	7.39	212.165	0	0.562	C12H21NO2	59.8225	8	0.474598	#N/A	#N/A	#N/A	#N/A					9.00914e-05	4.1444e-05
M212_R489_2506	8.15	212.165	0	0.768	C12H21NO2	55.126	7	0.35231	#N/A	#N/A	#N/A	#N/A					0.000226083	0.000310735
M212_R504_2511	8.4	212.165	0	0.828	C12H21NO2	68.5688	11	0.403165	1,3-Diphenylguanidine	0.525759	MSBNK-EPA-ENTACT_AGILENT002025	C13H13N3	yes				0.00193536	0.000781616
M212_R658_2513	10.97	212.237	0.001	0.652	C14H29N	21.7813	7	0.230182	#N/A	#N/A	#N/A	#N/A					6.77302e-05	6.82855e-08
M212_R684_2502	11.4	212.144	0	0.848	C15H17N	7.83609	3	0.134405	#N/A	#N/A	#N/A	#N/A					0.0235523	0.335978
M216_R688_2607	11.47	216.017	0.001	0.636	C4H9NO7S	6.41976	4	1	#N/A	#N/A	#N/A	#N/A					0.00569685	2.22799e-05
M219_R880_2673	14.67	219.102	0	0.636	C13H14O3	15.5917	8	0.95731	#N/A	#N/A	#N/A	#N/A					1.49355e-09	1.02494e-07
M219_R901_2672	15.01	219.102	0	0.772	C13H14O3	18.3721	5	0.919347	#N/A	#N/A	#N/A	#N/A					5.22573e-06	8.50859e-05
M220_R416_2697	6.94	220.083	0	0.73	C9H9N5O2	47.1531	9	0.269859	#N/A	#N/A	#N/A	#N/A					0.83516	0.000115051
M220_R491_2699	8.18	220.133	0.002	0.724	C13H13B2NO	17.0838	5	0.585494	#N/A	#N/A	#N/A	#N/A					0.000280511	0.00062615
M221_R366_2731	6.1	221.165	0.005	0.868	C13H20N2O	16.1728	5	0.130539	#N/A	#N/A	#N/A	#N/A					0.0296595	6.10166e-05
M221_R626_2728	10.43	221.129	0	0.542	C12H16N2O2	37.4289	5	0.199148	#N/A	#N/A	#N/A	#N/A					0.0866651	8.43207e-05
M222_R1011_2768	16.84	222.185	0.096	0.87	C14H23NO	1.11915	3	1	#N/A	#N/A	#N/A	#N/A					0.05081	0.00822647
M222_R587_2758	9.79	222.043	0.001	0.914	C7H11NO5S	22.3734	9	0.387989	Chloridazon	0.589622	MSBNK-UFZ-WANA0148155BE0PH	C10H8ClN3O	yes				0.161615	1.46268e-05
M222_R656_2762	10.93	222.113	0	0.534	C12H15NO3	19.2161	4	0.986773	#N/A	#N/A	#N/A	#N/A					1.79958e-05	3.36168e-08
M222_R868_2765	14.46	222.136	0	0.62	C9H20ClN3O	28.1836	15	0.83404	#N/A	#N/A	#N/A	#N/A					0.207103	2.78587e-07
M223_R695_2797	11.58	223.144	0	0.602	C12H18N2O2	29.9167	9	1	#N/A	#N/A	#N/A	#N/A					0.00169229	4.56631e-06
M225_R580_2843	9.67	225.11	0.001	0.548	C8H12N6O2	25.4493	6	0.571374	#N/A	#N/A	#N/A	#N/A					0.500185	2.51031e-06
M227_R391_2884	6.52	227.125	0.015	0.568	C8H14N6O2	43.3645	7	0.662996	#N/A	#N/A	#N/A	#N/A					0.635031	2.07051e-07
M228_R425_2902	7.08	228.113	0.002	0.764	C10H14FN3O2	13.455	4	0.214989	#N/A	#N/A	#N/A	#N/A					0.283489	0.0109429
M229_R450_2932	7.51	229.155	0	0.71	C11H20N2O3	37.2467	6	0.359198	#N/A	#N/A	#N/A	#N/A					4.44191e-07	2.85478e-06
M230_R1011_2954	16.84	230.117	0.004	0.948	C9H16ClN5	41.6859	8	0.959547	Terbuthylazine	0.874357	MSBNK-UFZ-UF403201	C9H16ClN5	yes				0.0777448	1.41399e-08
M231_R1009_2990	16.82	231.175	0.001	0.656	C10H22BNO4	20.8814	7	0.252501	#N/A	#N/A	#N/A	#N/A					0.00188157	0.00217288
M232_R1011_3005	16.85	232.114	0.014	0.782	C11H13BN2O3	17.0578	3	0.326482	#N/A	#N/A	#N/A	#N/A					0.163587	0.00656565
M232_R427_3004	7.11	232.108	0.001	0.954	C12H13N3O2	19.5907	4	1	#N/A	#N/A	#N/A	#N/A					0.123101	9.37995e-06
M235_R500_3081	8.33	235.181	0.006	0.698	C14H22N2O	10.0022	1	1	#N/A	#N/A	#N/A	#N/A					#N/A	#N/A
M237_R626_3129	10.43	237.102	0.156	0.706	C15H12N2O	13.1207	2	0.966259	#N/A	#N/A	#N/A	#N/A					0.000149221	2.59344e-05
M237_R795_3130	13.25	237.102	0.001	0.84	C15H12N2O	22.162	5	0.950039	#N/A	#N/A	#N/A	#N/A					0.000279994	4.6188e-05
M240_R790_3208	13.16	240.004	0.022	0.568	C8H5ClF3NO2	29.3717	5	0.920012	#N/A	#N/A	#N/A	#N/A					0.0568137	0.00048811
M242_R900_3295	15.01	242.284	0.003	0.664	C16H35N	14.8248	5	0.859529	#N/A	#N/A	#N/A	#N/A					9.05982e-05	2.77132e-06
M245_R452_3412	7.53	245.186	0.002	0.72	C12H24N2O3	13.0867	1	0.567075	#N/A	#N/A	#N/A	#N/A					#N/A	#N/A
M245_R476_3411	7.93	245.186	0.005	0.698	C12H24N2O3	13.0299	1	0.602653	#N/A	#N/A	#N/A	#N/A					#N/A	#N/A
M246_R424_3434	7.07	246.124	0	0.974	C13H15N3O2	24.6682	6	0.971227	#N/A	#N/A	#N/A	#N/A					0.0108323	1.05432e-07
M247_R690_3464	11.5	247.144	0.027	0.626	C14H14B2N2O	11.266	8	0.224209	#N/A	#N/A	#N/A	#N/A					0.076337	0.00233456
M249_R1009_3531	16.82	249.185	0	0.65	C16H24O2	39.5062	9	0.892668	#N/A	#N/A	#N/A	#N/A					5.38629e-08	9.55982e-07
M249_R972_3532	16.2	249.185	0.001	0.576	C16H24O2	20.0866	3	0.160697	#N/A	#N/A	#N/A	#N/A					8.06655e-10	1.39771e-07
M252_R447_3626	7.45	252.16	0.001	0.556	C14H21NO3	27.4487	8	0.19231	#N/A	#N/A	#N/A	#N/A					4.40952e-09	2.89983e-06
M253_R579_3662	9.64	253.097	0	0.982	C15H12N2O2	16.3905	3	1	#N/A	#N/A	#N/A	#N/A					0.0106436	0.00774963
M254_R349_3688	5.82	254.139	0.002	0.734	C13H19NO4	11.599	4	0.530039	#N/A	#N/A	#N/A	#N/A					3.77435e-07	3.61671e-05
M254_R957_3690	15.95	254.212	0.019	0.51	C15H27NO2	1	0	0	#N/A	#N/A	#N/A	#N/A					#N/A	#N/A
M256_R551_3742	9.19	256.015	0.107	0.894	C9H7Cl2N5	-0.62009	2	1	#N/A	#N/A	#N/A	#N/A					#N/A	#N/A
M261_R365_3896	6.09	261.145	0.001	0.732	C11H20N2O5	22.8265	3	0.430856	#N/A	#N/A	#N/A	#N/A					9.79581e-14	1.20057e-13
M263_R958_3935	15.96	262.964	0.001	0.744	C6H3ClN4O4S	12.5969	3	0.499441	#N/A	#N/A	#N/A	#N/A					0.245933	0.00114675
M264_R513_3950	8.55	264.196	0.026	0.53	C16H25NO2	10.3112	3	0.991111	#N/A	#N/A	#N/A	#N/A					1.74325e-08	1.94143e-10
M264_R559_3951	9.31	264.196	0.001	0.802	C16H25NO2	7.32629	1	1	#N/A	#N/A	#N/A	#N/A					#N/A	#N/A
M266_R378_4005	6.3	266.175	0.002	0.516	C15H23NO3	29.7723	4	0.447187	#N/A	#N/A	#N/A	#N/A					7.88653e-08	3.77584e-06
M266_R821_4004	13.68	266.173	0.006	0.776	C11H19N7O	1	0	0	#N/A	#N/A	#N/A	#N/A					#N/A	#N/A
M267_R658_4023	10.96	267.013	0.001	0.714	C11H11BrN2O	18.1562	3	0.246027	#N/A	#N/A	#N/A	#N/A					0.205699	0.00152854
M267_R706_4024	11.77	267.088	0.001	0.708	C14H10N4O2	14.8565	4	0.900999	#N/A	#N/A	#N/A	#N/A					0.0660116	5.91965e-05
M269_R658_4074	10.96	269.011	0.002	0.66	C14H5ClN2O2	11.3907	2	0.298146	#N/A	#N/A	#N/A	#N/A					0.00167859	7.05191e-05
M269_R885_4077	14.76	269.081	0.725	0.28	C10H18Cl2N2O2	6.73423	8	0.204957	#N/A	#N/A	#N/A	#N/A		C6H10F2N6O4	C7H14FN4O4P	CH8N12O5			0.00024846	3.57657e-05	0.000392924	5.3777e-05
M270_R1126_4102	18.77	270.243	0.007	0.566	C16H31NO2	35.0578	5	0.484544	#N/A	#N/A	#N/A	#N/A					1.84765e-06	6.97905e-06
M271_R977_4128	16.29	271.275	0.039	0.52	C16H34N2O	7.66091	2	0.950458	#N/A	#N/A	#N/A	#N/A					#N/A	#N/A
M273_R612_4170	10.2	273.146	0	0.618	C13H16N6O	3.74349	5	0.823348	#N/A	#N/A	#N/A	#N/A					0.332154	9.10985e-06
M275_R377_4209	6.28	275.049	0.442	0.906	C13H10N2O3S	7.71578	2	0.831904	#N/A	#N/A	#N/A	#N/A					#N/A	#N/A
M277_R717_4239	11.94	277.114	0.303	0.938	C9H16N4O6	0.999452	1	0	#N/A	#N/A	#N/A	#N/A					#N/A	#N/A
M278_R525_4256	8.76	278.037	0.002	0.738	C6H7N5O8	1	0	0	#N/A	#N/A	#N/A	#N/A					#N/A	#N/A
M278_R649_4259	10.82	278.212	0.005	0.534	C17H27NO2	6.97591	1	0.892915	Venlafaxine	0.664528	MSBNK-Env_Anal_Chem_U_Tuebingen-TUE00812	C17H27NO2	no, but it contains a tertiary amine				#N/A	#N/A
M279_R919_4281	15.32	279.094	0.015	0.626	C14H12F2N2O2	12.9952	4	0.878023	#N/A	#N/A	#N/A	#N/A					0.0672717	0.0899129
M280_R931_4302	15.52	280.145	0.001	0.964	C17H17N3O	10.9842	2	0.977666	#N/A	#N/A	#N/A	#N/A					0.409876	0.0116383
M281_R338_4330	5.63	281.107	0	0.632	C12H16N4O2S	23.0074	6	0.480606	#N/A	#N/A	#N/A	#N/A					0.776742	2.36514e-06
M283_R793_4370	13.22	283.152	0.002	0.674	C11H18N6O3	13.3612	3	0.972732	#N/A	#N/A	#N/A	#N/A					0.355628	1.91014e-08
M287_R429_4448	7.15	287.081	0.008	0.7	C11H20Cl2O4	30.2542	6	0.777792	#N/A	#N/A	#N/A	#N/A					3.6565e-11	5.49721e-09
M287_R456_4449	7.6	287.081	0.064	0.584	C11H20Cl2O4	15.6485	6	0.961758	#N/A	#N/A	#N/A	#N/A					4.61983e-11	2.59079e-09
M287_R835_4447	13.92	287.058	0	0.766	C4H10N6O9	29.1551	6	0.255117	#N/A	#N/A	#N/A	#N/A					0.000302141	2.01593e-08
M290_R605_4505	10.08	290.175	0.026	0.752	C17H23NO3	8.67821	2	0.901259	#N/A	#N/A	#N/A	#N/A					#N/A	#N/A
M291_R758_4536	12.64	291.13	0.006	0.774	C18H20ClF	11.5619	6	0.221631	#N/A	#N/A	#N/A	#N/A					1.35839e-05	0.000145078
M292_R1042_4555	17.36	292.093	0.001	0.974	C10H14FN3O6	9.75184	3	0.870103	#N/A	#N/A	#N/A	#N/A					0.0476331	3.9051e-05
M292_R1206_4556	20.11	292.225	0.001	0.758	C16H27N4O	8.4169	7	0.12023	#N/A	#N/A	#N/A	#N/A					0.0544852	0.00345446
M293_R1042_4573	17.36	293.087	0.001	0.986	C12H15ClF2N2O2	15.244	6	0.807616	#N/A	#N/A	#N/A	#N/A					1.65412e-05	4.20651e-07
M297_R382_4685	6.36	297.155	0.45	0.65	C12H24O8	17.5633	2	0.461841	#N/A	#N/A	#N/A	#N/A					7.5754e-14	3.49915e-11
M299_R1008_4736	16.8	299.27	0	0.75	C17H34N2O2	33.7988	5	0.355855	#N/A	#N/A	#N/A	#N/A					6.90591e-09	2.02853e-10
M299_R937_4735	15.62	299.186	0.003	0.572	C16H26O5	43.9212	8	0.948547	#N/A	#N/A	#N/A	#N/A					1.37927e-11	1.72027e-07
M305_R845_4860	14.08	305.176	0.969	0.684	C19H20N4	0.923604	1	0	#N/A	#N/A	#N/A	#N/A		C16H21FN4O	C11H26N6P2	C15H25FO5	#N/A	#N/A	#N/A	#N/A	#N/A	#N/A
M308_R396_4918	6.6	308.115	0.002	0.588	C13H14FN5O3	15.5551	4	0.259695	#N/A	#N/A	#N/A	#N/A					0.228676	0.00100335
M308_R584_4916	9.74	308.051	0.1	0.83	C13H10FN3O3S	45.6737	11	0.364549	#N/A	#N/A	#N/A	#N/A					0.180269	0.000753238
M312_R1065_5013	17.75	312.117	0	0.804	C17H17N3OS	24.5348	7	0.53674	Fenamidone	0.792916	MSBNK-MSSJ-MSJ02856	C17H17N3OS	yes				0.0101496	0.000186343
M312_R503_5016	8.38	312.238	0.005	0.672	C15H29N5O2	13.2506	7	0.16408	#N/A	#N/A	#N/A	#N/A					0.12265	0.00028038
M313_R326_5046	5.43	313.186	0.001	0.756	C14H24N4O4	18.087	4	0.956994	#N/A	#N/A	#N/A	#N/A					0.0793622	0.000385627
M319_R1382_5170	23.04	319.165	0.002	0.728	C10H22N8O2S	1.94387	3	0.048057	#N/A	#N/A	#N/A	#N/A					0.0109853	9.50099e-06
M319_R872_5169	14.53	319.161	0.002	0.854	C13H18N8O2	8.16041	4	0.0853636	#N/A	#N/A	#N/A	#N/A					0.369796	0.000580455
M321_R1257_5215	20.95	321.243	0.001	0.728	C20H32O3	25.8888	4	0.583609	#N/A	#N/A	#N/A	#N/A					4.91461e-11	1.41938e-07
M321_R1274_5216	21.23	321.243	0.019	0.512	C20H32O3	45.0316	7	0.220639	#N/A	#N/A	#N/A	#N/A					7.59217e-10	2.01693e-07
M325_R782_5292	13.04	325.228	0.004	0.52	C21H28N2O	12.4367	4	0.977504	#N/A	#N/A	#N/A	#N/A					3.97973e-05	3.15775e-06
M326_R520_5306	8.67	326.176	0.002	0.63	C20H23NO3	47.1412	13	1	#N/A	#N/A	#N/A	#N/A					1.00967e-07	1.33665e-06
M327_R1222_5329	20.37	327.078	0.997	0.188	C13H15BClNO6	45.9664	12	0.358842	#N/A	#N/A	#N/A	#N/A		C6H15F4N6OPS	C7H12F2N8O3S	C8H16FN6O3PS			0.00244443	4.43096e-05	0.011533	0.00103998
M327_R411_5331	6.85	327.202	0.002	0.61	C13H25F3N4O2	22.4608	7	0.432897	#N/A	#N/A	#N/A	#N/A					0.255454	0.000691447
M328_R315_5347	5.25	328.233	0.002	0.874	C15H29N5O3	6.80884	1	1	#N/A	#N/A	#N/A	#N/A					#N/A	#N/A
M328_R388_5344	6.46	328.161	0.002	0.63	C12H25NO9	9.79615	4	0.979653	#N/A	#N/A	#N/A	#N/A					1.35559e-08	5.38535e-09
M335_R686_5476	11.43	335.12	0.003	0.714	C12H22N4O3S2	13.2743	7	0.121368	#N/A	#N/A	#N/A	#N/A					0.0189723	6.32086e-06
M337_R641_5513	10.68	337.203	0	0.744	C20H24N4O	30.6636	7	0.456731	#N/A	#N/A	#N/A	#N/A					0.332068	0.0484981
M339_R685_5543	11.42	339.218	0	0.686	C20H26N4O	8.24075	2	0.750931	#N/A	#N/A	#N/A	#N/A					0.0214961	0.005892
M339_R938_5542	15.63	339.178	0.002	0.538	C14H22N6O4	3.38505	1	0.0786687	#N/A	#N/A	#N/A	#N/A					#N/A	#N/A
M340_R437_5549	7.28	340.26	0	0.742	C18H33N3O3	43.7717	6	0.372121	#N/A	#N/A	#N/A	#N/A					0.000528679	8.30058e-08
M341_R421_5577	7.02	341.181	0.014	0.568	C14H28O9	31.5132	4	0.430558	#N/A	#N/A	#N/A	#N/A					5.16221e-10	2.4869e-08
M342_R325_5587	5.41	342.149	0.002	0.674	C13H17F2N7O2	11.4639	4	0.419859	Sulpiride	0.631778	MSBNK-BAFG-CSL2311095580	C15H23N3O4S	yes				0.342638	0.000759879
M342_R382_5588	6.36	342.213	0.008	0.69	C15H27N5O4	3.18489	1	0.12433	#N/A	#N/A	#N/A	#N/A					#N/A	#N/A
M354_R688_5788	11.46	354.072	0.001	0.806	C17H11N3O6	17.2038	4	0.813893	#N/A	#N/A	#N/A	#N/A					0.0190637	0.044022
M356_R388_5824	6.46	356.192	0.013	0.634	C15H25N5O5	3.96537	1	0.0788145	#N/A	#N/A	#N/A	#N/A					#N/A	#N/A
M357_R381_5841	6.36	357.212	0.029	0.884	C15H32O9	16.2441	4	0.918845	#N/A	#N/A	#N/A	#N/A					3.36146e-11	5.24565e-08
M359_R661_5871	11.02	359.291	0.001	0.694	C13H34B3N3O6	19.8992	3	0.422549	#N/A	#N/A	#N/A	#N/A					1.32694e-06	4.17326e-06
M366_R1183_5987	19.71	366.3	0.002	0.648	C22H39NO3	6.52957	2	0.205168	#N/A	#N/A	#N/A	#N/A					6.65881e-07	1.38107e-05
M370_R487_6056	8.12	370.18	0.042	0.958	C19H23BN2O5	14.3902	6	0.323529	Amisulpride	0.603467	MSBNK-BAFG-CSL2311107825	C17H27N3O4S	yes				0.39197	0.000238319
M370_R674_6055	11.23	370.165	0.686	0.26	C18H24FNO6	61.8817	13	0.594913	#N/A	#N/A	#N/A	#N/A		C9H23F4N7O2S	C11H24FN7O4S	C12H25FN5O5P			0.000180852	0.000182847	6.54078e-05	0.000106834
M376_R1428_6158	23.79	376.319	0.531	0.556	C20H37N7	0.846378	1	0	#N/A	#N/A	#N/A	#N/A		C17H38FN7O	C18H42N5OP	C22H40F3N	#N/A	#N/A	#N/A	#N/A	#N/A	#N/A
M377_R793_6177	13.22	377.215	0.006	0.972	C14H28N6O6	1	0	0	#N/A	#N/A	#N/A	#N/A					#N/A	#N/A
M380_R602_6234	10.04	380.255	0.001	0.636	C20H33N3O4	40.7921	9	0.358041	#N/A	#N/A	#N/A	#N/A					0.00569427	0.00262854
M386_R422_6327	7.03	386.239	0.014	0.546	C17H31N5O5	1	0	0	#N/A	#N/A	#N/A	#N/A					#N/A	#N/A
M388_R440_6360	7.34	388.254	0.002	0.634	C17H33N5O5	21.3324	3	0.838359	#N/A	#N/A	#N/A	#N/A					0.00263144	3.08982e-06
M390_R1216_6400	20.26	390.298	0.001	0.712	C19H39N3O5	1.05228	2	0.046309	#N/A	#N/A	#N/A	#N/A					#N/A	#N/A
M390_R1401_6399	23.34	390.298	0.003	0.512	C19H39N3O5	1.38319	2	0.077424	#N/A	#N/A	#N/A	#N/A					0.000558147	0.000201109
M390_R638_6395	10.63	390.035	0.002	0.728	C12H15N5O4S3	17.1883	6	0.133478	#N/A	#N/A	#N/A	#N/A					0.358156	0.000170054
M392_R1328_6438	22.14	392.314	0.009	0.546	C25H39F2N	1.87984	2	0.0613168	#N/A	#N/A	#N/A	#N/A					0.00206586	0.00150329
M392_R1450_6434	24.16	392.314	0.005	0.712	C19H41N3O5	3.50571	1	0.459251	#N/A	#N/A	#N/A	#N/A					#N/A	#N/A
M394_R689_6459	11.48	394.192	0	0.644	C15H23N9O4	49.2751	14	0.735951	#N/A	#N/A	#N/A	#N/A					0.0165779	7.92512e-05
M397_R1098_6504	18.29	397.054	0.566	0.78	C14H13N4O8P	22.8503	7	0.601841	Fluopyram	0.884016	MSBNK-BAFG-CSL23111018250	C16H11ClF6N2O	yes	C9H16F3N4O6PS	C7H10F5N8O4P	C5H9F8N8O2P	0.310405	0.00225185	0.99758	0.516726	0.0235712	0.0236152
M399_R1289_6544	21.49	399.251	0.001	0.598	C18H39O7P	18.7839	5	1	#N/A	#N/A	#N/A	#N/A					7.02647e-10	1.17378e-10
M408_R616_6639	10.27	408.126	0.003	0.754	C16H15F6N5O	10.4313	4	0.895811	#N/A	#N/A	#N/A	#N/A					0.00483385	7.10503e-09
M415_R771_6707	12.84	415.145	0.106	0.722	C28H18N2O2	9.26388	3	0.957887	#N/A	#N/A	#N/A	#N/A					0.201582	0.0328329
M419_R651_6771	10.85	419.235	0.463	0.602	C15H30N8O6	16.0555	6	0.845882	#N/A	#N/A	#N/A	#N/A					0.0441783	3.51236e-05
M438_R1519_6976	25.32	438.379	0	0.8	C24H47N5O2	14.6475	4	0.388462	#N/A	#N/A	#N/A	#N/A					0.0116123	0.000601122
M438_R1547_6975	25.78	438.379	0.005	0.624	C24H47N5O2	10.4173	2	0.131501	#N/A	#N/A	#N/A	#N/A					0.00534208	0.00407202
M441_R861_7004	14.35	441.167	0.005	0.714	C23H24N2O7	20.6135	8	1	#N/A	#N/A	#N/A	#N/A					0.0974078	0.00197744
M443_R880_7025	14.67	443.219	0.001	0.634	C25H26N6O2	16.4868	2	0.265076	#N/A	#N/A	#N/A	#N/A					0.000494693	2.60239e-07
M444_R461_7032	7.68	444.244	0.008	0.766	C19H33N5O7	7.69561	1	0.574629	#N/A	#N/A	#N/A	#N/A					#N/A	#N/A
M447_R892_7074	14.87	447.251	0.012	0.784	C19H30BN7O5	28.8953	10	0.741726	#N/A	#N/A	#N/A	#N/A					0.0236141	2.23976e-05
M456_R805_7140	13.42	456.317	0.004	0.942	C22H41N5O5	18.3161	3	0.521706	#N/A	#N/A	#N/A	#N/A					0.0022941	0.000120606
M461_R1572_7186	26.2	461.324	0.273	0.75	C28H44O5	3.5	0	0	#N/A	#N/A	#N/A	#N/A					#N/A	#N/A
M462_R439_7195	7.32	462.291	0.005	0.702	C20H39N5O7	9.13616	2	0.866319	#N/A	#N/A	#N/A	#N/A					4.10007e-05	2.91877e-06
M468_R1422_7246	23.71	468.39	0.007	0.728	C25H49N5O3	13.2169	2	0.352234	#N/A	#N/A	#N/A	#N/A					0.0135447	0.00203018
M468_R1481_7247	24.68	468.441	0.005	0.714	C29H57NO3	11.6267	4	0.799813	#N/A	#N/A	#N/A	#N/A					4.17737e-09	3.11879e-08
M488_R485_7406	8.08	488.271	0.013	0.738	C21H37N5O8	6.79727	1	0.273192	#N/A	#N/A	#N/A	#N/A					#N/A	#N/A
M502_R835_7488	13.92	502.296	0.01	0.564	C26H39BN2O7	15.4647	6	0.351934	#N/A	#N/A	#N/A	#N/A					0.00128185	0.00856627
M505_R1581_7506	26.35	505.35	0.054	0.536	C30H48O6	3.5	0	0	#N/A	#N/A	#N/A	#N/A					#N/A	#N/A
M520_R734_7569	12.24	519.79	0.002	0.508	C12H12Br2INS2	3.18067	4	0.0769799	#N/A	#N/A	#N/A	#N/A					0.127782	0.00248188
M526_R1496_7594	24.94	526.432	0.002	0.66	C28H55N5O4	13.489	2	0.272469	#N/A	#N/A	#N/A	#N/A					0.0119032	0.00206376
M548_R522_7695	8.69	548.292	0.064	0.724	C23H41N5O10	20.7523	5	0.925755	#N/A	#N/A	#N/A	#N/A					5.1244e-06	5.46881e-06
M592_R537_7873	8.95	592.318	0.003	0.792	C37H41N3O4	21.709	5	0.614189	#N/A	#N/A	#N/A	#N/A					0.044136	0.0429173
M636_R550_8003	9.17	636.344	0.83	0.244	C27H49N5O12	22.7407	5	0.865855	#N/A	#N/A	#N/A	#N/A		C6H38FN27O8	C5H33N33O5	C7H36F3N27O5			0.00171902	0.008411	0.00238227	0.0120945
M99_R1217_140	20.28	98.9842	0.001	0.502	H3O4P	-1.6204	1	0	#N/A	#N/A	#N/A	#N/A					#N/A	#N/A
M99_R1230_139	20.5	98.9842	0.014	0.584	H3O4P	-1.60998	1	0	#N/A	#N/A	#N/A	#N/A					#N/A	#N/A
																			984	4179	4180	8398
